# Supplementary material for: Supramolecular Hydrogel-Wrapped Gingival Mesenchymal Stem Cells in Cutaneous Radiation Injury
Source: Cells. 2022 Sep 30;11(19):3089. doi: 10.3390/cells11193089 (PMC9564043; doi:10.3390/cells11193089)
Supplement: Supplementary file 1 [file cells-11-03089-s001.zip]

Archive with 1 entries (1 files):
- cells-1899301-supplementary.pdf
